# Supplementary material for: Diversity Drivers of Inland Saline Vegetation—What Unites Them and Divides Them?
Source: Ecol Evol. 2025 May 14;15(5):e71249. doi: 10.1002/ece3.71249 (PMC12078054; doi:10.1002/ece3.71249)
Supplement: Supplementary file 4 — Appendix S4. Source tables for the analysis with eight sheets: #1 Source PCspec, #2 Source PCasoc, #3 Source PCdiss, #4 Ordination scores+rank level, #5 Source Fig4, #6 Source Fig5, #7 Mutual and unique species, #8 Mutual and unique vegetation. [file ECE3-15-e71249-s003.xlsx]

## Sheet: #1 Source PCspec
Supplementary material to the article "Diversity drivers of inland saline vegetation – what unites them and divides them"
in Ecology and Evolution journal
authors: Zuzana Dítě*, Róbert Šuvada, Tibor Tóth & Daniel Dítě
Appendix S4. Analytic table for the principal component analysis (PCspec) performed for the 13 subregions with assigned ordinal variables representing the frequency rate of occurring 107 halophytes.
0 -no occurrence in subregion; 1 - very rare occurrence in subregion; 2 - scattered occurrence in subregion, in less than half of the locations; 3 - common occurrence in subregion, in most locations
Taxon / Subregion	Obligate / Facultative halophyte	Thüringen	Sachsen-Anhalt	Kujawy	Jižní Morava	Seewinkel	Podunajská nížina	Dunántúl	Východo- slovenská nížina	Alföld	Câmpia Transilvaniei	Harghita	Mostecká pánev	Spiš
Salicornia europaea (incl. S. appressa)	O	1	2	2	0	0	0	0	0	0	0	0	0	0
Salicornia perennans	O	0	0	0	2	2	0	1	0	2	3	3	0	0
Lepidium cartilagineum	O	0	0	0	0	3	0	2	0	2	0	0	0	0
Camphorosma annua	O	0	0	0	0	1	3	2	0	3	1	0	0	0
Salsola soda	O	0	0	0	0	0	0	0	0	2	0	0	0	0
Suaeda pannonica	O	0	0	0	0	2	0	2	0	2	0	0	0	0
Petrosimonia triandra	O	0	0	0	0	0	0	0	0	1	2	0	0	0
Suaeda prostrata	O	0	0	0	2	1	0	1	0	1	2	0	0	0
Halimione pedunculata	O	0	2	0	0	0	0	0	0	0	0	0	0	0
Suaeda maritima	O	2	2	1	0	0	0	0	0	0	0	0	0	0
Carex extensa	O	0	0	0	0	1	0	0	0	0	0	0	0	0
Crypsis aculeata	O	0	0	0	3	3	2	2	0	3	1	0	0	0
Tripolium pannonicum	O	3	3	1	3	3	3	3	1	3	3	3	0	0
Artemisia santonicum	O	0	0	0	0	2	3	2	2	3	2	0	0	0
Plantago tenuiflora	O	0	0	0	0	1	3	1	1	3	1	1	0	0
Artemisia rupestris	O	0	1	0	0	0	0	0	0	0	0	0	0	0
Pholiurus pannonicus	O	0	0	0	0	1	2	1	1	3	0	0	0	0
Juncus maritimus	O	0	0	0	0	2	0	1	0	0	0	0	0	0
Artemisia maritima	O	0	1	0	0	0	0	0	0	0	0	0	0	0
Plantago schwarzenbergiana	O	0	0	0	0	0	0	0	0	3	2	0	0	0
Trifolium angulatum	O	0	0	0	0	1	1	1	1	3	1	0	0	0
Hordeum geniculatum	O	0	0	0	0	1	2	1	0	3	1	0	0	0
Bupleurum tenuissimum	O	0	2	0	3	2	3	2	3	3	2	0	1	0
Plantago cornuti	O	0	0	0	0	0	0	0	0	0	2	1	0	0
Artemisia laciniata	O	0	1	0	0	1	0	0	0	0	0	0	0	0
Galatella sedifolia	O	0	0	0	0	0	1	1	2	3	1	1	0	0
Linum maritimum	O	0	0	0	0	1	0	0	0	0	0	0	0	0
Rorippa sylvestris subsp. kerneri	O	0	0	0	0	0	0	1	0	3	2	0	0	0
Suaeda salsa	O	0	0	0	0	0	0	0	0	1	2	0	0	0
Puccinellia distans agg.	O	3	3	3	3	3	3	3	2	3	3	3	2	1
Spergularia media	O	2	2	0	2	3	1	2	0	2	2	0	1	0
Spergularia marina	O	3	3	3	3	2	2	1	0	2	2	2	3	0
Atriplex littoralis (incl. A. intracontinetalis)	O	1	1	0	0	1	2	1	1	3	2	0	0	0
Limonium gmelinii	O	0	0	0	0	0	1	2	0	3	3	1	0	0
Glaux maritima	O	1	3	2	2	0	1	1	0	0	1	1	2	2
Oxybasis chenopodioides	O	0	1	0	2	2	2	2	0	3	1	0	0	0
Hornungia procumbens	O	1	1	0	0	0	0	0	0	0	0	0	0	0
Cerastium diffusum subsp. subtetrandrum	O	0	0	0	0	2	3	3	0	3	0	0	0	0
Taraxacum bessarabicum	O	0	0	0	3	3	3	1	2	3	2	1	2	0
Apium graveolens	O	1	2	0	0	0	0	0	0	0	0	0	0	0
Plantago coronopus	O	0	1	0	0	0	0	0	0	0	0	0	0	0
Lotus angustissimus	O	0	0	0	0	0	0	0	0	2	0	0	0	0
Eleocharis parvula	O	0	1	0	0	0	0	0	0	0	0	0	0	0
Blysmopsis rufa	O	0	1	0	0	0	0	0	0	0	0	0	0	0
Ruppia maritima	O	0	1	0	0	0	0	0	0	0	2	1	0	0
Schoenoplectus litoralis	O	0	0	0	0	2	0	1	0	0	0	0	0	0
Triglochin maritima	F	3	3	3	2	3	1	1	0	2	2	3	1	3
Cyperus pannonicus	F	0	0	0	0	2	1	1	0	2	1	1	0	0
Plantago maritima	F	1	2	0	3	3	3	3	2	3	2	3	2	3
Matricaria chamomilla	F	0	3	0	3	2	3	3	2	3	3	2	3	0
Festuca valesiaca subsp. parviflora	F	0	0	0	1	3	3	3	3	3	3	2	3	1
Scorzonera parviflora	F	0	1	0	3	3	2	2	0	2	2	2	1	1
Sedobassia sedoides	F	0	0	0	0	0	1	0	0	3	0	0	0	0
Crypsis schoenoides	F	0	0	0	2	2	3	2	2	3	1	0	0	0
Juncus gerardi	F	3	3	2	3	3	3	3	1	3	3	3	3	1
Gagea szovitsii	F	0	0	0	0	0	0	0	0	2	0	0	0	0
Schoenoplectus pungens	F	0	0	0	0	2	0	2	0	1	0	0	0	0
Trifolium strictum	F	0	0	0	0	0	1	1	1	3	0	0	0	0
Samolus valerandi	F	0	2	1	2	2	1	2	0	1	0	0	2	0
Scorzonera cana	F	0	0	0	3	3	3	3	3	3	2	2	2	0
Carex divisa	F	0	0	0	0	2	2	2	0	3	2	1	0	0
Lepidium perfoliatum	F	0	0	0	0	0	2	2	0	3	0	0	0	0
Ranunculus pedatus	F	0	0	0	0	0	1	2	0	3	2	0	0	0
Bolboschoenus maritimus s.s.	F	3	3	3	3	3	3	3	0	3	2	1	3	0
Ranunculus baudotii	F	0	1	0	2	2	0	0	0	1	0	0	1	0
Trifolium retusum	F	0	0	0	2	1	2	0	1	3	2	0	2	0
Trifolium subterraneum	F	0	0	0	0	0	0	0	0	2	0	0	0	0
Galatella cana	F	0	0	0	1	1	0	1	0	2	0	0	0	0
Peucedanum latifolium	F	0	0	0	0	0	0	0	0	1	2	1	0	0
Sedum caespitosum	F	0	0	0	0	0	0	1	0	2	0	0	0	0
Trifolium ornithopodioides	F	0	0	0	0	0	0	0	0	2	0	0	0	0
Trifolium micranthum	F	0	0	0	0	0	0	0	0	2	0	0	0	0
Trifolium fragiferum	F	2	3	3	3	3	3	3	3	3	3	1	3	1
Cirsium brachycephalum	F	0	0	0	1	3	3	3	2	3	0	0	0	0
Lotus tenuis	F	1	2	2	3	3	3	3	3	3	3	3	2	1
Beckmannia eruciformis	F	0	0	0	0	0	0	0	3	3	0	0	0	0
Carex distans	F	1	2	2	3	3	3	3	1	3	2	3	3	3
Centaurium littorale subsp. compressum	F	0	1	0	1	2	2	2	0	2	1	1	1	2
Rumex pseudonatronatus	F	0	0	0	0	0	0	0	0	2	0	0	0	0
Carex secalina	F	0	2	2	3	2	2	2	0	2	1	0	3	0
Blackstonia acuminata	F	0	0	0	0	1	2	2	0	2	0	0	0	0
Peucedanum officinale	F	0	1	0	0	1	1	2	1	3	1	0	0	0
Silene multiflora	F	0	0	0	0	3	2	2	0	2	0	0	0	0
Schoenoplectus lacustris subsp. glaucus	F	1	2	2	3	3	3	3	1	3	2	2	3	3
Lotus maritimus	F	1	2	1	3	3	3	3	0	3	2	0	3	0
Schoenus nigricans	F	0	0	0	0	3	0	2	0	2	1	0	0	0
Trifolium striatum	F	2	0	0	2	1	1	1	0	3	1	0	2	0
Iris spuria	F	0	0	0	1	2	2	2	0	3	2	0	0	0
Melilotus dentatus	F	1	2	1	3	2	2	2	0	2	2	0	3	0
Mentha pulegium	F	0	1	0	2	2	3	3	3	3	2	0	0	0
Rumex stenophyllus	F	0	2	0	3	2	2	2	1	3	2	0	1	0
Trigonella procumbens	F	0	0	0	0	2	1	1	0	2	2	0	0	0
Althaea officinalis	F	0	2	2	3	3	3	3	2	3	3	2	1	0
Ranunculus polyphyllus	F	0	0	0	0	0	1	1	1	2	1	0	0	0
Achillea aspleniifolia	F	0	0	0	2	3	2	3	0	3	2	0	0	0
Armoracia macrocarpa	F	0	0	0	0	0	0	0	1	2	0	0	0	0
Juncus ranarius	F	3	3	3	2	2	2	3	2	3	2	1	1	0
Ranunculus lateriflorus	F	0	0	0	0	1	1	1	3	3	1	0	0	0
Pulicaria dysenterica	F	1	3	0	3	3	2	3	2	3	3	2	0	0
Prospero autumnalis	F	0	0	0	0	0	0	1	0	2	0	0	0	0
Crypsis alopecuroides	F	0	0	0	2	1	1	2	1	3	1	0	1	0
Lythrum tribracteatum	F	0	0	0	0	0	1	0	0	3	0	0	0	0
Bassia prostrata	F	0	0	0	1	0	1	1	0	3	1	0	0	0
Atriplex prostrata	F	3	3	1	3	3	3	3	3	3	2	2	2	0
Cerastium dubium	F	0	3	0	3	3	3	3	1	3	3	0	0	0
Carex hordeistichos	F	0	1	0	3	1	2	2	1	2	2	1	0	1
Galatella villosa	F	0	0	0	0	0	0	0	0	1	0	0	0	0
bold - extinct species

## Sheet: #2 Source PCasoc
Source table for principal component analysis (PCasoc) displaying 13 subregions characterized by 39 ordinal variables which represent the frequency of occurring halophytic plant communities on association rank. (0 -no occurrence in subregion; 1 - very rare occurrence in subregion; 2 - scattered occurrence in subregion, in less than half of the locations; 3 - common occurrence in subregion, in mos…
Association / Subregion	Thüringen	Sachsen-Anhalt	Kujawy	Jižní Morava	Seewinkel	Podunajská nížina	Dunántúl	Východo- slovenská nížina	Alföld	Câmpia Transilvaniei	Harghita	Mostecká pánev	Spiš
Halimioni pedunculatae-Puccinellietum distantis	0	1	0	0	0	0	0	0	0	0	0	0	0
Suaedetum maritimae (with Suaeda maritima s.s.)	1	1	0	0	0	0	0	0	0	0	0	0	0
Salicornietum europaeae	1	2	1	0	0	0	0	0	0	0	0	0	0
Salicornietum prostratae	0	0	0	1	1	0	1	0	1	3	2	0	0
Suaedetum maritimae (with Suaeda prostrata s.s.)	0	0	0	0	0	0	0	0	1	2	0	0	0
Salsoletum sodae	0	0	0	0	0	0	0	0	2	0	0	0	0
Suaedetum pannonicae	0	0	0	0	2	0	1	0	2	0	0	0	0
Spergulario marginatae-Suaedetum prostratae	0	0	0	1	2	0	1	0	0	0	0	0	0
Crypsietum aculeatae	0	0	0	1	3	1	2	0	3	1	0	0	0
Chenopodietum chenopodioidis	0	0	0	0	1	0	1	0	2	0	0	0	0
Heleochloëtum schoenoidis	0	0	0	1	1	2	1	0	2	1	0	0	0
Atriplici prostratae-Chenopodietum crassifolii	0	0	0	1	1	1	2	0	2	0	0	0	0
Cyperetum pannonici	0	0	0	0	1	1	1	0	1	0	0	0	0
Artemisio santonici-Festucetum pseudovinae	0	0	0	0	2	3	2	1	3	2	0	0	0
Achilleo setaceae-Festucetum pseudovinae	0	0	0	0	2	3	1	2	3	1	0	0	0
Centaureo pannonicae-Festucetum pseudovinae	0	0	0	1	2	2	1	0	3	0	0	0	0
Trifolietum subterranei	0	0	0	0	0	0	0	0	1	0	0	0	0
Artemisio-Petrosimonietum triandrae	0	0	0	0	0	0	0	0	0	1	0	0	0
Limonio gmelinii-Artemisietum monogynae	0	0	0	0	0	0	0	0	1	2	0	0	0
Camphorosmetum annuae	0	0	0	0	1	3	2	0	3	0	0	0	0
Puccinellietum limosae	1	1	1	2	3	3	2	1	3	3	3	1	0
Plantagini tenuiflorae-Pholiuretum pannonici	0	0	0	0	1	1	0	1	3	0	0	0	0
Hordeetum hystricis	0	0	0	0	1	1	1	0	3	1	0	0	0
Matricario-Plantaginetum tenuiflorae	0	0	0	0	0	1	0	0	1	0	0	0	0
Bassietum sedoidis	0	0	0	0	0	0	0	0	1	0	0	0	0
Lepidietum crassifolii	0	0	0	0	2	0	2	0	3	0	0	0	0
Peucedano–Asteretum sedifolii	0	0	0	0	1	1	0	0	3	0	0	0	0
Triglochino maritimae-Glaucetum maritimae	2	3	2	0	0	0	0	0	0	0	0	0	0
Scorzonero parviflorae-Juncetum gerardii	0	1	1	2	3	2	2	0	2	3	2	1	0
Agrostio-Caricetum distantis	0	0	0	1	2	1	1	0	2	1	0	0	0
Caricetum divisae	0	0	0	0	1	1	1	0	2	1	0	0	0
Loto tenuis-Potentilletum anserinae	0	0	0	2	2	2	2	2	3	0	0	2	0
Plantagineto cornuti-Agrostetum stoloniferae	0	0	0	0	0	0	0	0	0	1	0	0	0
Agrostio stoloniferae-Juncetum ranarii	0	0	0	1	1	1	1	0	2	0	0	1	0
Agrostio stoloniferae-Glycerietum pedicellatae	0	0	0	0	0	0	0	0	2	0	0	0	0
Agrostio stoloniferae–Alopecuretum pratensis	0	0	0	0	0	0	0	0	3	0	0	0	0
Agrostio stoloniferae-Beckmannietum eruciformis	0	0	0	0	0	0	0	0	3	0	0	0	0
Eleochari-Alopecuretum geniculati	0	0	0	0	0	0	0	0	2	0	0	0	0
Rorippo kerneri-Ranunculetum lateriflori	0	0	0	0	0	0	0	0	3	0	0	0	0

## Sheet: #3 Source PCdiss
Source for principal component analysis (PCdiss) displaying 13 subregions characterized by 3 quantitative variables which represent minimum distance (km) to coastline of Baltic, Black and Adriatic Sea.
Minimum distance / Subregion	Thüringen	Sachsen-Anhalt	Kujawy	Jižní Morava	Seewinkel	Podunajská nížina	Dunántúl	Východo- slovenská nížina	Alföld	Câmpia Transilvaniei	Harghita	Mostecká pánev	Spiš
Baltic Sea	349.531	241.771	183.128	518.85	641.154	701.892	810.981	655.199	860.696	920.461	1010.41	337.938	585.902
Black Sea	1617.31	1577.68	1199.58	1108.4	1023.79	947.482	882.153	697.557	712.348	466.242	329.822	1372.93	805.362
Adriatic Sea	628.172	678.773	869.905	426.918	335.019	406.077	410.083	716.322	467.49	649.284	678.229	513.004	685.34

## Sheet: #4 Ordination scores+rank level
Ordination scores to each subregion on the first axes using Principal components analysis (PCspec, PCassoc, PCclime, PCdiss), the area of each subregion, number of present species and the results of these data transformation to the rank level.
Cluster	Subregion	PCspec	PCspecR	PCassoc	PCassocR	PCclime	PCclimeR	PCdiss	PCdissR	Area	AreaR	NoSpecies	NoSpeciesR
1	Thüringen	-7.0163	3	-3,46	1	147,18	13	673,64	12	105,92	2	24	3
2	Sachsen-Anhalt	-3.9702	6	-3,39	2	-35,79	6	700,46	13	5356,78	12	45	7
3	Kujawy	-7.4319	2	-3,11	3	-56,75	4	421,37	10	3204,10	11	20	2
4	Jižní Morava	1.6474	8	-0,65	8	-46,46	5	147,21	9	1596,18	8	46	8
5	Seewinkel	5.5769	10	3,86	12	-17,04	7	6,64	8	308,36	3	68	11
6	Podunajská nížina	6.2143	11	3,19	11	-67,05	3	-87,79	7	2025,62	10	65	9,5
7	Dunántúl	6.5283	12	2,38	10	-67,38	2	-201,56	5	1102,86	5	74	12
8	Východoslovenská nížina	-1.4973	7	-1,48	7	32,87	10	-261,37	4	1313,35	7	37	6
9	Alföld	13.858	13	9,78	13	-69,47	1	-369,07	3	43502,57	13	89	13
10	Câmpia Transilvaniei	2.8597	9	0,20	9	10,29	8	-601,66	2	557,96	4	65	9,5
11	Harghita	-4.7431	4	-2,07	6	12,97	9	-763,91	1	1599,69	9	32	5
12	Mostecká pánev	-4.1219	5	-2,16	5	53,20	11	470,45	11	1295,95	6	31	4
13	Spiš	-7.9036	1	-3,09	4	103,42	12	-134,41	6	25,83	1	13	1

## Sheet: #5 Source Fig4
Data source for Figure 4
Subregion	Number of halophytes	Category C0	Category C1	Category C2	Category C3		Taxon (present in subregion = P)	Category C	Thüringen	Sachsen-Anhalt	Kujawy	Jižní Morava	Seewinkel	Podunajská nížina	Dunántúl	Východo- slovenská nížina	Alföld	Câmpia Transilvaniei	Harghita	Mostecká pánev	Spiš
Thüringen	24	1	3	17	3		Suaeda pannonica	C0	.	.	.	.	P	.	P	.	P	.	.	.	.
Sachsen-Anhalt	45	7	10	21	7		Artemisia rupestris	C0	.	P	.	.	.	.	.	.	.	.	.	.	.
Kujawy	20	1	3	15	1		Plantago schwarzenbergiana	C0	.	.	.	.	.	.	.	.	P	P	.	.	.
Jižní Morava	46	11	16	19	0		Trifolium angulatum	C0	.	.	.	.	P	P	P	P	P	P	.	.	.
Seewinkel	67	16	25	22	4		Artemisia laciniata	C0	.	P	.	.	P	.	.	.	.	.	.	.	.
Podunajská nížina	65	19	27	19	0		Rorippa sylvestris subsp. kerneri	C0	.	.	.	.	.	.	P	.	P	P	.	.	.
Dunántúl	73	20	29	22	2		Gagea szovitsii	C0	.	.	.	.	.	.	.	.	P	.	.	.	.
Východoslovenská nížina	38	14	13	11	0		Trifolium strictum	C0	.	.	.	.	.	P	P	P	P	.	.	.	.
Alföld	89	28	36	24	0		Ranunculus pedatus	C0	.	.	.	.	.	P	P	.	P	P	.	.	.
Câmpia Transilvaniei	65	18	26	21	0		Trifolium retusum	C0	.	.	.	P	P	P	.	P	P	P	.	P	.
Harghita	32	2	15	15	0		Galatella cana	C0	.	.	.	P	P	.	P	.	P	.	.	.	.
Mostecká pánev	31	5	9	17	0		Peucedanum latifolium	C0	.	.	.	.	.	.	.	.	P	P	P	.	.
Spiš	13	1	3	9	0		Sedum caespitosum	C0	.	.	.	.	.	.	P	.	P	.	.	.	.
							Cirsium brachycephalum	C0	.	.	.	P	P	P	P	P	P	.	.	.	.
							Beckmannia eruciformis	C0	.	.	.	.	.	.	.	P	P	.	.	.	.
							Rumex pseudonatronatus	C0	.	.	.	.	.	.	.	.	P	.	.	.	.
Category C0:	exclusively inland species, does not grow on the sea coast						Carex secalina	C0	.	P	P	P	P	P	P	.	P	P	.	P	.
							Peucedanum officinale	C0	.	P	.	.	P	P	P	P	P	P	.	.	.
Category C1:	species with common inland occurrence, but it rarely grows on the sea coast						Silene multiflora	C0	.	.	.	.	P	P	P	.	P	.	.	.	.
							Trifolium striatum	C0	P	.	.	P	P	P	P	P	P	P	.	P	.
Category C2:	species growing both on coast and inland						Iris spuria	C0	.	.	.	P	P	P	P	.	P	P	.	.	.
							Rumex stenophyllus	C0	.	P	.	P	P	P	P	P	P	P	.	P	.
Category C3:	typical coastal species, it grows inland very rarely						Trigonella procumbens	C0	.	.	.	.	P	P	P	.	P	P	.	.	.
							Ranunculus polyphyllus	C0	.	.	.	.	.	P	P	P	P	P	.	.	.
							Armoracia macrocarpa	C0	.	.	.	.	.	.	.	P	P	.	.	.	.
							Ranunculus lateriflorus	C0	.	.	.	.	P	P	P	P	P	P	.	.	.
							Crypsis alopecuroides	C0	.	.	.	P	P	P	P	P	P	P	.	P	.
							Lythrum tribracteatum	C0	.	.	.	.	.	P	.	.	P	.	.	.	.
							Bassia prostrata	C0	.	.	.	P	.	P	P	.	P	P	.	.	.
							Cerastium dubium	C0	.	P	.	P	P	P	P	P	P	P	.	.	.
							Carex hordeistichos	C0	.	P	.	P	P	P	P	P	P	P	P	.	P
							Salicornia perennans	C1	.	.	.	P	P	.	P	.	P	P	P	.	.
							Lepidium cartilagineum	C1	.	.	.	.	P	.	P	.	P	.	.	.	.
							Camphorosma annua	C1	.	.	.	.	P	P	P	.	P	P	.	.	.
							Crypsis aculeata	C1	.	.	.	P	P	P	P	.	P	P	.	.	.
							Artemisia santonicum	C1	.	.	.	.	P	P	P	P	P	P	.	.	.
							Plantago tenuiflora	C1	.	.	.	.	P	P	P	P	P	P	P	.	.
							Pholiurus pannonicus	C1	.	.	.	.	P	P	P	P	P	.	.	.	.
							Hordeum geniculatum	C1	.	.	.	.	P	P	P	.	P	P	.	.	.
							Bupleurum tenuissimum	C1	.	P	.	P	P	P	P	P	P	P	.	P	.
							Galatella sedifolia	C1	.	.	.	.	.	P	P	P	P	P	P	.	.
							Suaeda salsa	C1	.	.	.	.	.	.	.	.	P	P	.	.	.
							Limonium gmelinii	C1	.	.	.	.	.	P	P	.	P	P	P	.	.
							Oxybasis chenopodioides	C1	.	P	.	P	P	P	P	.	P	P	.	.	.
							Cerastium diffusum subsp. subtetrandrum	C1	.	.	.	.	P	P	P	.	P	.	.	.	.
							Taraxacum bessarabicum	C1	.	.	.	P	P	P	P	P	P	P	P	P	.
							Lotus angustissimus	C1	.	.	.	.	.	.	.	.	P	.	.	.	.
							Ruppia maritima	C1	.	P	.	.	.	.	.	.	.	P	P	.	.
							Cyperus pannonicus	C1	.	.	.	.	P	P	P	.	P	P	P	.	.
							Festuca valesiaca subsp. parviflora	C1	.	.	.	P	P	P	P	P	P	P	P	P	P
							Scorzonera parviflora	C1	.	P	.	P	P	P	P	.	P	P	P	P	P
							Sedobassia sedoides	C1	.	.	.	.	.	P	.	.	P	.	.	.	.
							Crypsis schoenoides	C1	.	.	.	P	P	P	P	P	P	P	.	.	.
							Scorzonera cana	C1	.	.	.	P	P	P	P	P	P	P	P	P	.
							Carex divisa	C1	.	.	.	.	P	P	P	.	P	P	P	.	.
							Lepidium perfoliatum	C1	.	.	.	.	.	P	P	.	P	.	.	.	.
							Trifolium subterraneum	C1	.	.	.	.	.	.	.	.	P	.	.	.	.
							Trifolium ornithopodioides	C1	.	.	.	.	.	.	.	.	P	.	.	.	.
							Trifolium micranthum	C1	.	.	.	.	.	.	.	.	P	.	.	.	.
							Centaurium littorale subsp. compressum	C1	.	P	.	P	P	P	P	.	P	P	P	P	P
							Lotus maritimus	C1	P	P	P	P	P	P	P	.	P	P	.	P	.
							Mentha pulegium	C1	.	P	.	P	P	P	P	P	P	P	.	.	.
							Althaea officinalis	C1	.	P	P	P	P	P	P	P	P	P	P	P	.
							Achillea aspleniifolia	C1	.	.	.	P	P	P	P	.	P	P	.	.	.
							Juncus ranarius	C1	P	P	P	P	P	P	P	P	P	P	P	P	.
							Pulicaria dysenterica	C1	P	P	.	P	P	P	P	P	P	P	P	.	.
							Prospero autumnalis	C1	.	.	.	.	.	.	P	.	P	.	.	.	.
							Galatella villosa	C1	.	.	.	.	.	.	.	.	P	.	.	.	.
							Salicornia europaea (incl. S. appressa)	C2	P	P	P	.	.	.	.	.	.	.	.	.	.
							Salsola soda	C2	.	.	.	.	.	.	.	.	P	.	.	.	.
							Petrosimonia triandra	C2	.	.	.	.	.	.	.	.	P	P	.	.	.
							Suaeda prostrata	C2	.	.	.	P	P	.	P	.	P	P	.	.	.
							Halimione pedunculata	C2	.	P	.	.	.	.	.	.	.	.	.	.	.
							Tripolium pannonicum	C2	P	P	P	P	P	P	P	P	P	P	P	.	.
							Plantago cornuti	C2	.	.	.	.	.	.	.	.	.	P	P	.	.
							Puccinellia distans agg.	C2	P	P	P	P	P	P	P	P	P	P	P	P	P
							Spergularia media	C2	P	P	.	P	P	P	P	.	P	P	.	P	.
							Spergularia marina	C2	P	P	P	P	P	P	P	.	P	P	P	P	.
							Atriplex littoralis (incl. A. intracontinetalis)	C2	P	P	.	.	P	P	P	P	P	P	.	.	.
							Glaux maritima	C2	P	P	P	P	.	P	P	.	.	P	P	P	P
							Triglochin maritima	C2	P	P	P	P	P	P	P	.	P	P	P	P	P
							Plantago maritima	C2	P	P	.	P	P	P	P	P	P	P	P	P	P
							Matricaria chamomilla	C2	.	P	.	P	P	P	P	P	P	P	P	P	.
							Juncus gerardi	C2	P	P	P	P	P	P	P	P	P	P	P	P	P
							Schoenoplectus pungens	C2	.	.	.	.	P	.	P	.	P	.	.	.	.
							Samolus valerandi	C2	.	P	P	P	P	P	P	.	P	.	.	P	.
							Bolboschoenus maritimus s.s.	C2	P	P	P	P	P	P	P	.	P	P	P	P	.
							Ranunculus baudotii	C2	.	P	.	P	P	.	.	.	P	.	.	P	.
							Trifolium fragiferum	C2	P	P	P	P	P	P	P	P	P	P	P	P	P
							Lotus tenuis	C2	P	P	P	P	P	P	P	P	P	P	P	P	P
							Carex distans	C2	P	P	P	P	P	P	P	P	P	P	P	P	P
							Blackstonia acuminata	C2	.	.	.	.	P	P	P	.	P	.	.	.	.
							Schoenoplectus lacustris subsp. glaucus	C2	P	P	P	P	P	P	P	P	P	P	P	P	P
							Schoenus nigricans	C2	.	.	.	.	P	.	P	.	P	P	.	.	.
							Melilotus dentatus	C2	P	P	P	P	P	P	P	.	P	P	.	P	.
							Atriplex prostrata	C2	P	P	P	P	P	P	P	P	P	P	P	P	.
							Suaeda maritima	C3	P	P	P	.	.	.	.	.	.	.	.	.	.
							Carex extensa	C3	.	.	.	.	P	.	.	.	.	.	.	.	.
							Juncus maritimus	C3	.	.	.	.	P	.	P	.	.	.	.	.	.
							Artemisia maritima	C3	.	P	.	.	.	.	.	.	.	.	.	.	.
							Linum maritimum	C3	.	.	.	.	P	.	.	.	.	.	.	.	.
							Hornungia procumbens	C3	P	P	.	.	.	.	.	.	.	.	.	.	.
							Apium graveolens	C3	P	P	.	.	.	.	.	.	.	.	.	.	.
							Plantago coronopus	C3	.	P	.	.	.	.	.	.	.	.	.	.	.
							Eleocharis parvula	C3	.	P	.	.	.	.	.	.	.	.	.	.	.
							Blysmopsis rufa	C3	.	P	.	.	.	.	.	.	.	.	.	.	.
							Schoenoplectus litoralis	C3	.	.	.	.	P	.	P	.	.	.	.	.	.

## Sheet: # 6 Source Fig5
Data source for Figure 5
Subregion	Number of halophytes	Present on Baltic Sea coast	Present on Adriatic Sea coast	Present on Black Sea coast	Obligatory halophytes present on Baltic Sea coast	Facultative halophytes present in Baltic Sea coast	Obligatory halophytes present on Adriatic Sea coast	Facultative halophytes present on Adriatic Sea coast	Obligatory halophytes present on Black Sea coast	Facultative halophytes present on Black Sea coast
Thüringen	24	21	20	20	9	12	9	11	9	11
Sachsen-Anhalt	45	32	28	31	17	15	12	16	15	16
Kujawy	20	17	15	16	6	11	5	10	5	11
Jižní Morava	46	23	23	30	8	15	7	16	10	20
Seewinkel	67	28	31	44	12	16	12	19	20	24
Podunajská nížina	65	24	24	41	10	14	7	17	16	25
Dunántúl	73	27	29	48	12	15	10	19	21	27
Východoslovenská nížina	38	15	13	22	5	10	3	10	9	13
Alföld	87	27	31	53	10	17	10	21	23	30
Câmpia Transilvaniei	65	24	26	43	11	13	10	16	21	22
Harghita	32	18	19	28	6	12	6	13	10	18
Mostecká pánev	31	19	17	22	5	14	3	14	5	17
Spiš	13	9	9	11	2	7	1	8	1	10
Species (present in subregion = P)	Obligate / Facultative halophyte	Present on Baltic Sea coast	Present on Adriatic Sea coast	Present on Black Sea coast	Thüringen	Sachsen-Anhalt	Kujawy	Jižní Morava	Seewinkel	Podunajská nížina	Dunántúl	Východo- slovenská nížina	Alföld	Câmpia Transilvaniei	Harghita	Mostecká pánev	Spiš
Salicornia europaea (incl. S. appressa)	O	Yes	Yes	Yes	P	P	P	.	.	.	.	.	.	.	.	.	.
Salicornia perennans	O	No	Yes	Yes	.	.	.	P	P	.	P	.	P	P	P	.	.
Lepidium cartilagineum	O	No	No	Yes	.	.	.	.	P	.	P	.	P	.	.	.	.
Camphorosma annua	O	No	No	Yes	.	.	.	.	P	P	P	.	P	P	.	.	.
Salsola soda	O	No	Yes	Yes	.	.	.	.	.	.	.	.	P	.	.	.	.
Suaeda pannonica	O	No	No	No	.	.	.	.	P	.	P	.	P	.	.	.	.
Petrosimonia triandra	O	No	No	Yes	.	.	.	.	.	.	.	.	P	P	.	.	.
Suaeda prostrata	O	Yes	No	Yes	.	.	.	P	P	.	P	.	P	P	.	.	.
Halimione pedunculata	O	Yes	No	Yes	.	P	.	.	.	.	.	.	.	.	.	.	.
Suaeda maritima	O	Yes	Yes	Yes	P	P	P	.	.	.	.	.	.	.	.	.	.
Carex extensa	O	Yes	Yes	Yes	.	.	.	.	P	.	.	.	.	.	.	.	.
Crypsis aculeata	O	No	Yes	Yes	.	.	.	P	P	P	P	.	P	P	.	.	.
Tripolium pannonicum	O	Yes	Yes	Yes	P	P	P	P	P	P	P	P	P	P	P	.	.
Artemisia santonicum	O	No	No	Yes	.	.	.	.	P	P	P	P	P	P	.	.	.
Plantago tenuiflora	O	Yes	No	Yes	.	.	.	.	P	P	P	P	P	P	P	.	.
Artemisia rupestris	O	No	No	No	.	P	.	.	.	.	.	.	.	.	.	.	.
Pholiurus pannonicus	O	No	No	Yes	.	.	.	.	P	P	P	P	P	.	.	.	.
Juncus maritimus	O	Yes	Yes	Yes	.	.	.	.	P	.	P	.	.	.	.	.	.
Artemisia maritima	O	Yes	No	No	.	P	.	.	.	.	.	.	.	.	.	.	.
Plantago schwarzenbergiana	O	No	No	No	.	.	.	.	.	.	.	.	P	P	.	.	.
Trifolium angulatum	O	No	No	No	.	.	.	.	P	P	P	P	P	P	.	.	.
Hordeum geniculatum	O	No	No	Yes	.	.	.	.	P	P	P	.	P	P	.	.	.
Bupleurum tenuissimum	O	Yes	No	Yes	.	P	.	P	P	P	P	P	P	P	.	P	.
Plantago cornuti	O	No	Yes	Yes	.	.	.	.	.	.	.	.	.	P	P	.	.
Artemisia laciniata	O	No	No	No	.	P	.	.	P	.	.	.	.	.	.	.	.
Galatella sedifolia	O	No	No	Yes	.	.	.	.	.	P	P	P	P	P	P	.	.
Linum maritimum	O	No	Yes	No	.	.	.	.	P	.	.	.	.	.	.	.	.
Rorippa sylvestris subsp. kerneri	O	No	No	No	.	.	.	.	.	.	P	.	P	P	.	.	.
Suaeda salsa	O	No	No	Yes	.	.	.	.	.	.	.	.	P	P	.	.	.
Puccinellia distans agg.	O	Yes	Yes	Yes	P	P	P	P	P	P	P	P	P	P	P	P	P
Spergularia media	O	Yes	Yes	Yes	P	P	.	P	P	P	P	.	P	P	.	P	.
Spergularia marina	O	Yes	Yes	Yes	P	P	P	P	P	P	P	.	P	P	P	P	.
Atriplex littoralis (incl. A. intracontinetalis)	O	Yes	Yes	Yes	P	P	.	.	P	P	P	P	P	P	.	.	.
Limonium gmelinii	O	No	No	Yes	.	.	.	.	.	P	P	.	P	P	P	.	.
Glaux maritima	O	Yes	No	No	P	P	P	P	.	P	P	.	.	P	P	P	P
Oxybasis chenopodioides	O	Yes	Yes	Yes	.	P	.	P	P	P	P	.	P	P	.	.	.
Hornungia procumbens	O	No	Yes	Yes	P	P	.	.	.	.	.	.	.	.	.	.	.
Cerastium diffusum subsp. subtetrandrum	O	Yes	No	No	.	.	.	.	P	P	P	.	P	.	.	.	.
Taraxacum bessarabicum	O	No	No	Yes	.	.	.	P	P	P	P	P	P	P	P	P	.
Apium graveolens	O	Yes	Yes	Yes	P	P	.	.	.	.	.	.	.	.	.	.	.
Plantago coronopus	O	Yes	Yes	Yes	.	P	.	.	.	.	.	.	.	.	.	.	.
Lotus angustissimus	O	No	Yes	Yes	.	.	.	.	.	.	.	.	P	.	.	.	.
Eleocharis parvula	O	Yes	No	Yes	.	P	.	.	.	.	.	.	.	.	.	.	.
Blysmopsis rufa	O	Yes	No	No	.	P	.	.	.	.	.	.	.	.	.	.	.
Ruppia maritima	O	Yes	Yes	Yes	.	P	.	.	.	.	.	.	.	P	P	.	.
Schoenoplectus litoralis	O	No	Yes	Yes	.	.	.	.	P	.	P	.	.	.	.	.	.
Triglochin maritima	F	Yes	Yes	Yes	P	P	P	P	P	P	P	.	P	P	P	P	P
Cyperus pannonicus	F	No	No	Yes	.	.	.	.	P	P	P	.	P	P	P	.	.
Plantago maritima	F	Yes	Yes	Yes	P	P	.	P	P	P	P	P	P	P	P	P	P
Matricaria chamomilla	F	Yes	Yes	Yes	.	P	.	P	P	P	P	P	P	P	P	P	.
Festuca valesiaca subsp. parviflora	F	No	No	Yes	.	.	.	P	P	P	P	P	P	P	P	P	P
Scorzonera parviflora	F	No	Yes	Yes	.	P	.	P	P	P	P	.	P	P	P	P	P
Sedobassia sedoides	F	No	No	Yes	.	.	.	.	.	P	.	.	P	.	.	.	.
Crypsis schoenoides	F	No	No	Yes	.	.	.	P	P	P	P	P	P	P	.	.	.
Juncus gerardi	F	Yes	Yes	Yes	P	P	P	P	P	P	P	P	P	P	P	P	P
Gagea szovitsii	F	No	No	No	.	.	.	.	.	.	.	.	P	.	.	.	.
Schoenoplectus pungens	F	Yes	No	No	.	.	.	.	P	.	P	.	P	.	.	.	.
Trifolium strictum	F	No	No	No	.	.	.	.	.	P	P	P	P	.	.	.	.
Samolus valerandi	F	Yes	Yes	Yes	.	P	P	P	P	P	P	.	P	.	.	P	.
Scorzonera cana	F	No	No	Yes	.	.	.	P	P	P	P	P	P	P	P	P	.
Carex divisa	F	No	Yes	Yes	.	.	.	.	P	P	P	.	P	P	P	.	.
Lepidium perfoliatum	F	No	No	Yes	.	.	.	.	.	P	P	.	P	.	.	.	.
Ranunculus pedatus	F	No	No	No	.	.	.	.	.	P	P	.	P	P	.	.	.
Bolboschoenus maritimus s.s.	F	Yes	Yes	Yes	P	P	P	P	P	P	P	.	P	P	P	P	.
Ranunculus baudotii	F	Yes	Yes	No	.	P	.	P	P	.	.	.	P	.	.	P	.
Trifolium retusum	F	No	No	No	.	.	.	P	P	P	.	P	P	P	.	P	.
Trifolium subterraneum	F	No	No	No	.	.	.	.	.	.	.	.	P	.	.	.	.
Galatella cana	F	No	No	No	.	.	.	P	P	.	P	.	P	.	.	.	.
Peucedanum latifolium	F	No	No	No	.	.	.	.	.	.	.	.	P	P	P	.	.
Sedum caespitosum	F	No	No	Yes	.	.	.	.	.	.	P	.	P	.	.	.	.
Trifolium ornithopodioides	F	Yes	No	No	.	.	.	.	.	.	.	.	P	.	.	.	.
Trifolium micranthum	F	Yes	Yes	Yes	.	.	.	.	.	.	.	.	P	.	.	.	.
Trifolium fragiferum	F	Yes	Yes	Yes	P	P	P	P	P	P	P	P	P	P	P	P	P
Cirsium brachycephalum	F	No	No	No	.	.	.	P	P	P	P	P	P	.	.	.	.
Lotus tenuis	F	Yes	Yes	Yes	P	P	P	P	P	P	P	P	P	P	P	P	P
Beckmannia eruciformis	F	No	No	No	.	.	.	.	.	.	.	P	P	.	.	.	.
Carex distans	F	Yes	Yes	Yes	P	P	P	P	P	P	P	P	P	P	P	P	P
Centaurium littorale subsp. compressum	F	No	No	Yes	.	P	.	P	P	P	P	.	P	P	P	P	P
Rumex pseudonatronatus	F	No	No	No	.	.	.	.	.	.	.	.	P	.	.	.	.
Carex secalina	F	No	No	No	.	P	P	P	P	P	P	.	P	P	.	P	.
Blackstonia acuminata	F	No	Yes	Yes	.	.	.	.	P	P	P	.	P	.	.	.	.
Peucedanum officinale	F	No	No	No	.	P	.	.	P	P	P	P	P	P	.	.	.
Silene multiflora	F	No	No	No	.	.	.	.	P	P	P	.	P	.	.	.	.
Schoenoplectus lacustris subsp. glaucus	F	Yes	Yes	Yes	P	P	P	P	P	P	P	P	P	P	P	P	P
Lotus maritimus	F	Yes	Yes	No	P	P	P	P	P	P	P	.	P	P	.	P	.
Schoenus nigricans	F	No	Yes	Yes	.	.	.	.	P	.	P	.	P	P	.	.	.
Trifolium striatum	F	No	No	No	P	.	.	P	P	P	P	.	P	P	.	P	.
Iris spuria	F	No	No	No	.	.	.	P	P	P	P	.	P	P	.	.	.
Melilotus dentatus	F	No	No	Yes	P	P	P	P	P	P	P	.	P	P	.	P	.
Mentha pulegium	F	No	Yes	No	.	P	.	P	P	P	P	P	P	P	.	.	.
Rumex stenophyllus	F	No	No	No	.	P	.	P	P	P	P	P	P	P	.	P	.
Trigonella procumbens	F	No	No	No	.	.	.	.	P	P	P	.	P	P	.	.	.
Althaea officinalis	F	No	No	Yes	.	P	P	P	P	P	P	P	P	P	P	P	.
Ranunculus polyphyllus	F	No	No	No	.	.	.	.	.	P	P	P	P	P	.	.	.
Achillea aspleniifolia	F	No	No	Yes	.	.	.	P	P	P	P	.	P	P	.	.	.
Armoracia macrocarpa	F	No	No	No	.	.	.	.	.	.	.	P	P	.	.	.	.
Juncus ranarius	F	Yes	No	No	P	P	P	P	P	P	P	P	P	P	P	P	.
Ranunculus lateriflorus	F	No	No	No	.	.	.	.	P	P	P	P	P	P	.	.	.
Pulicaria dysenterica	F	Yes	Yes	Yes	P	P	.	P	P	P	P	P	P	P	P	.	.
Prospero autumnalis	F	No	Yes	Yes	.	.	.	.	.	.	P	.	P	.	.	.	.
Crypsis alopecuroides	F	No	No	No	.	.	.	P	P	P	P	P	P	P	.	P	.
Lythrum tribracteatum	F	No	No	No	.	.	.	.	.	P	.	.	P	.	.	.	.
Bassia prostrata	F	No	No	No	.	.	.	P	.	P	P	.	P	P	.	.	.
Atriplex prostrata	F	Yes	Yes	Yes	P	P	P	P	P	P	P	P	P	P	P	P	.
Cerastium dubium	F	No	No	No	.	P	.	P	P	P	P	P	P	P	.	.	.
Carex hordeistichos	F	No	No	No	.	P	.	P	P	P	P	P	P	P	P	.	P
Galatella villosa	F	No	No	Yes	.	.	.	.	.	.	.	.	P	.	.	.	.

## Sheet: #7 Mutual and unique species
Tables showing the comparison of regions in terms of mutual and unique halophytes.
Table of shared halophytes between two subregions, number of unique halophytes for particular subregion and number of shared halophytes in all subregions.
Number	Thüringen	Sachsen-Anhalt	Kujawy	Jižní Morava	Seewinkel	Podunajská nížina	Dunántúl	Východoslovenská nížina	Alföld	Câmpia Transilvaniei	Harghita	Mostecká pánev	Spiš
Thüringen	24	23	17	19	19	20	20	12	19	20	15	17	9
Sachsen-Anhalt	23	45	20	31	33	32	32	20	32	32	21	25	12
Kujawy	17	20	20	18	17	18	18	10	17	17	14	17	8
Jižní Morava	19	31	18	46	44	42	44	25	45	42	24	31	13
Seewinkel	19	33	17	44	68	55	63	32	62	52	26	30	12
Podunajská nížina	20	32	18	42	55	65	62	35	64	55	28	30	13
Dunántúl	20	32	18	44	63	62	74	34	70	58	29	29	13
Východoslovenská nížina	12	20	10	25	32	35	34	37	37	32	19	18	9
Alföld	19	32	17	45	62	64	70	37	88	62	29	30	12
Câmpia Transilvaniei	20	32	17	42	52	55	58	32	62	65	32	29	13
Harghita	15	21	14	24	26	28	29	19	29	32	32	20	13
Mostecká pánev	17	25	17	31	30	30	29	18	30	29	20	31	12
Spiš	9	12	8	13	12	13	13	9	12	13	13	12	13
Unique species	0	6	0	0	2	0	0	0	6	0	0	0	0
Mutual species in all subregions	6
Table of mutual halophytes between two macroregions, number of unique halophytes for particular macroregion and number of mutual halophytes in all macroregions.
Number	North German Plain	Pannonian Lowland	Transylvanian Basin	Mostecká pánev	Spiš
North German and Polish Plain	46	35	33	26	12
Pannonian Lowland	35	95	63	31	13
Transylvanian Basin	33	63	65	29	13
Mostecká pánev	26	31	29	31	12
Spiš	12	13	13	12	13
Unique species	10	29	1	0	0
Mutual species in all macroregions + Spiš and Mostecká	11
Table of mutual obligatory species between two subregions, number of unique obligate halophytes for particular subregion and number of mutual obligate halophytes in all subregions.
Number	Thüringen	Sachsen-Anhalt	Kujawy	Jižní Morava	Seewinkel	Podunajská nížina	Dunántúl	Východoslovenská nížina	Alföld	Câmpia Transilvaniei	Harghita	Mostecká pánev	Spiš
Thüringen	10	10	6	5	5	6	6	3	5	6	4	4	2
Sachsen-Anhalt	10	20	6	7	8	8	8	4	7	9	5	5	2
Kujawy	6	6	6	4	3	4	4	2	3	4	4	3	2
Jižní Morava	5	7	4	11	10	9	11	4	10	11	6	6	2
Seewinkel	5	8	3	10	25	16	22	9	20	16	6	5	1
Podunajská nížina	6	8	4	9	16	19	19	10	18	17	8	6	2
Dunántúl	6	8	4	11	22	19	26	10	23	20	9	6	2
Východoslovenská nížina	3	4	2	4	9	10	10	10	10	9	5	3	1
Alföld	5	7	3	10	20	18	23	10	28	22	8	5	1
Câmpia Transilvaniei	6	9	4	11	16	17	20	9	22	25	11	6	2
Harghita	4	5	4	6	6	8	9	5	8	11	11	4	2
Mostecká pánev	4	5	3	6	5	6	6	3	5	6	4	6	2
Spiš	2	2	2	2	1	2	2	1	1	2	2	2	2
Unique obligate halophytes	0	6	0	0	2	0	0	0	2	0	0	0	0
Mutual obligate halophytes in all subregions	1
Table of mutual facultative halophytes between two subregions, number of unique facultative halophytes for particular subregion and number of mutual facultative halophytes in all subregions.
Number	Thüringen	Sachsen-Anhalt	Kujawy	Jižní Morava	Seewinkel	Podunajská nížina	Dunántúl	Východoslovenská nížina	Alföld	Câmpia Transilvaniei	Harghita	Mostecká pánev	Spiš
Thüringen	14	13	11	14	14	14	14	9	14	14	11	13	7
Sachsen-Anhalt	13	25	14	24	25	24	24	16	25	23	16	20	10
Kujawy	11	14	14	14	14	14	14	8	14	13	10	14	6
Jižní Morava	14	24	14	35	34	33	33	21	35	31	18	25	11
Seewinkel	14	25	14	34	43	39	41	23	42	36	20	25	11
Podunajská nížina	14	24	14	33	39	46	43	25	46	38	20	24	11
Dunántúl	14	24	14	33	41	43	48	24	47	38	20	23	11
Východoslovenská nížina	9	16	8	21	23	25	24	27	27	23	14	15	8
Alföld	14	25	14	35	43	46	48	27	61	40	21	25	11
Câmpia Transilvaniei	14	23	13	31	36	38	38	23	40	40	21	23	11
Harghita	11	16	10	18	20	20	20	14	21	21	21	16	11
Mostecká pánev	13	20	14	25	25	24	23	15	25	23	16	25	10
Spiš	7	10	6	11	11	11	11	8	11	11	11	10	11
Unique facultative halophytes	0	0	0	0	0	0	0	0	4	0	0	0	0
Mutual facultative halophytes in all subregions	5
Table of mutual obligatory species between two macroregions, number of unique obligatory species for particular macroregion and number of mutual obligatory species in all macroregions.
Number	North German Plain	Pannonian Lowland	Transylvanian Basin	Mostecká pánev	Spiš
North German and Polish Plain	20	9	9	5	2
Pannonian Lowland	9	34	23	6	2
Transylvanian Basin	9	23	25	6	2
Mostecká pánev	5	6	6	6	2
Spiš	2	2	2	2	2
Unique obligate halophytes	10	10	1	0	0
Mutual obligate halophytes in all macroregions +Spiš and Mostecká	2
Table of mutual facultative halophytes between two macroregions, number of unique facultative halophytes for particular macroregion and number of mutual facultative halophytes in all macroregions.
Number Facultative	North German Plain	Pannonian Lowland	Transylvanian Basin	Mostecká pánev	Spiš
North German and Polish Plain	26	26	24	21	10
Pannonian Lowland	26	61	40	25	11
Transylvanian Basin	24	40	40	23	11
Mostecká pánev	21	25	23	25	10
Spiš	10	11	11	10	11
Unique facultative halophytes	0	19	0	0	0
Mutual facultative halophytes in all macroregions	9

## Sheet: #8 Mutual and unique vegetation
Tables showing the comparison of regions in terms of mutual and unique vegetation types.
Table of mutual associations between two subregions, number of unique associations for particular subregion and number of mutual associations in all subregions.
Number	Thüringen	Sachsen-Anhalt	Kujawy	Jižní Morava	Seewinkel	Podunajská nížina	Dunántúl	Východoslovenská nížina	Alföld	Câmpia Transilvaniei	Harghita	Mostecká pánev	Spiš
Thüringen	4	4	3	1	1	1	1	1	1	1	1	0	0
Sachsen-Anhalt	4	6	4	2	2	2	2	1	2	2	2	1	0
Kujawy	3	4	4	2	2	2	2	1	2	2	2	1	0
Jižní Morava	1	2	2	11	11	9	11	2	10	6	3	3	0
Seewinkel	1	2	2	11	22	17	20	5	21	10	3	3	0
Podunajská nížina	1	2	2	9	17	18	15	5	18	9	2	3	0
Dunántúl	1	2	2	11	20	15	21	4	19	10	3	3	0
Východoslovenská nížina	1	1	1	2	5	5	4	5	5	3	1	1	0
Alföld	1	2	2	10	21	18	19	5	32	12	3	3	0
Câmpia Transilvaniei	1	2	2	6	10	9	10	3	12	14	3	1	0
Harghita	1	2	2	3	3	2	3	1	3	3	3	1	0
Mostecká pánev	0	1	1	3	3	3	3	1	3	1	1	3	0
Spiš	0	0	0	0	0	0	0	0	0	0	0	0	0
Unique associations	0	1	0	0	0	0	1	0	8	2	0	0	0
Mutual associations in all subregions	0
Table of mutual associations between two macroregions, number of unique associations for particular macroregion and number of mutual associations in all macroregions.
Number	North German Plain	Pannonian Lowland	Transylvanian Basin	Mostecká pánev	Spiš
North German and Polish Plain	6	2	2	1	0
Pannonian Lowland	2	34	12	3	0
Transylvanian Basin	2	12	14	1	0
Mostecká pánev	1	3	1	3	0
Spiš	0	0	0	0	0
Unique associations	4	20	2	0	0
Mutual associations in all macroregions	0
Table of mutual alliances between two subregions, number of unique alliances for particular subregion and number of mutual alliances in all subregions.
Number	Thüringen	Sachsen-Anhalt	Kujawy	Jižní Morava	Seewinkel	Podunajská nížina	Dunántúl	Východoslovenská nížina	Alföld	Câmpia Transilvaniei	Harghita	Mostecká pánev	Spiš
Thüringen	3	3	3	2	2	2	2	2	2	2	2	1	0
Sachsen-Anhalt	3	3	3	2	2	2	2	2	2	2	2	1	0
Kujawy	3	3	3	2	2	2	2	2	2	2	2	1	0
Jižní Morava	2	2	2	5	5	4	5	3	5	5	3	1	0
Seewinkel	2	2	2	5	6	5	5	3	6	5	3	1	0
Podunajská nížina	2	2	2	4	5	5	4	3	5	4	2	1	0
Dunántúl	2	2	2	5	5	4	5	3	5	5	3	1	0
Východoslovenská nížina	2	2	2	3	3	3	3	3	3	3	2	1	0
Alföld	2	2	2	5	6	5	5	3	7	5	3	1	0
Câmpia Transilvaniei	2	2	2	5	5	4	5	3	5	5	3	1	0
Harghita	2	2	2	3	3	2	3	2	3	3	3	1	0
Mostecká pánev	1	1	1	1	1	1	1	1	1	1	1	1	0
Spiš	0	0	0	0	0	0	0	0	0	0	0	0	0
Unique alliances	0	0	0	0	0	0	0	0	1	0	0	0	0
Mutual alliances in all subregions	0
Table of mutual alliances between two macroregions, number of unique alliances for particular macroregion and number of mutual alliances in all macroregions.
Number	North German Plain	Pannonian Lowland	Transylvanian Basin	Mostecká pánev	Spiš
North German and Polish Plain	3	2	2	1	0
Pannonian Lowland	2	7	5	1	0
Transylvanian Basin	2	5	5	1	0
Mostecká pánev	1	1	1	1	0
Spiš	0	0	0	0	0
Unique alliances	1	2	0	0	0
Mutual alliances in all macroregions	0
